# Supplementary material for: Brucellosis infection complicated with myelitis: a case report and literature review
Source: Front Cell Infect Microbiol. 2024 May 16;14:1378331. doi: 10.3389/fcimb.2024.1378331 (PMC11137236; doi:10.3389/fcimb.2024.1378331)
Supplement: Supplementary file 1 [file Table_1.xlsx]

## Sheet: Sheet1
CSF indicators		2023-11-10	2023-11-17	2023-11-23	2023-11-30	2023-12-11	2023-12-27
Routin	RBC(10^6/L)	50	20	5	2	/	0
	WBC(10^6/L)	148	86	63	20	/	32
	CSFPro	（+）	（+）	（+）	/	/	（-）
Biochemistry	MTP(g/L)	2.39	1.4	1.16	1.274	1.042	0.81
	Cl(mmo/L)	116.1	122.6	124	122	/	121.9
	Glu(mmo/L)	3.11	2.77	2.86	2.53	2.6	3.33
Cytoscopy	L%		98	89	/	/	92
	M%		2	2	/	/	3
Acid-fast staining (acid-fast Bacillus)		unregisted	unregisted	unregisted	unregisted	unregisted	unregisted
Ink staining (Cryptococcus)		unregisted	unregisted	unregisted	unregisted	unregisted	unregisted
			2022-11-15	2023-09-23	2023-11-10		2023-12-28
Brucella antibody test(Tiger red plate method)			（+）	（+）	（+）		（+）
Brucella antibody test (tube agglutination method) 1:200			（++++）	（++++）	（+）		（++）
