# Supplementary material for: Brucellosis infection complicated with myelitis: a case report and literature review
Source: Front Cell Infect Microbiol. 2024 May 16;14:1378331. doi: 10.3389/fcimb.2024.1378331 (PMC11137236; doi:10.3389/fcimb.2024.1378331)
Supplement: Supplementary file 2 [file Table_2.xlsx]

## Sheet: Sheet1
	2023-11-08	2023-11-15	2023-11-26	2023-12-26
PLT(10^9/L)	52	51	53	72
RBC(10^12/L)	4.17	3.73	3.62	3.73
HGB(g/L)	141	123	123	129
WBC(10^9/L)	3.11	2.09	3.1	3.29
CRP (mg/L)	0.65	0.81	2.84	3.5
GGT(U/L)	128.8U/L	/	/	160.3
K(mmol/L)	3.40mmol/L	3.48	3.83	3.19
HP(umol/L)	23.1μmol/L	/	/	63.6
